# Supplementary material for: RNA m6A methylation regulates virus–host interaction and EBNA2 expression during Epstein–Barr virus infection
Source: Immun Inflamm Dis. 2021 Jan 12;9(2):351–62. doi: 10.1002/iid3.396 (PMC8127537; doi:10.1002/iid3.396)
Supplement: Supplementary file 2 — Supporting information. [file IID3-9-351-s001.xlsx]

## Sheet: Sheet1
The representative significantly differential cellular m6A peaks (EBV infection vs uninfection)
Chromosome	Peak_start	Peak_end	Trans_id	Gene_name	Strand	P_value	fold_change	blockCount	blockSizes	blockStarts
chr10	90774027	90774207	ENST00000488877.1	FAS	+	1.12202e-05	2.37841	1	180,	0
chr10	90774022	90774231	ENST00000355740.2	FAS	+	1.47911e-05	2.12874	1	209,	0
chr10	90774015	90774252	ENST00000494410.1	FAS	+	7.58578e-06	2.11404	1	237,	0
chr10	90774027	90774207	ENST00000355279.2	FAS	+	1.1749e-05	2.37841	1	180,	0
chr10	90774029	90774237	ENST00000352159.4	FAS	+	2.29087e-05	2.11404	1	208,	0
chr10	90774027	90774207	ENST00000492756.1	FAS	+	1.12202e-05	2.37841	1	180,	0
chr10	90774017	90774227	ENST00000484444.1	FAS	+	1e-05	2.15846	1	210,	0
chr10	90774027	90774207	ENST00000357339.2	FAS	+	1.12202e-05	2.37841	1	180,	0
chr10	90774015	90774252	ENST00000479522.1	FAS	+	9.33254e-06	2.09943	1	237,	0
chr1	19401003	19401122	ENST00000375225.3	UBR4	-	0.00537032	1.63694	1	119,	0
chr1	19400999	19401120	ENST00000375226.2	UBR4	-	0.0102329	1.54756	1	121,	0
chr1	19400999	19401120	ENST00000375217.2	UBR4	-	0.0102329	1.54756	1	121,	0
chr1	19400999	19401120	ENST00000375254.3	UBR4	-	0.0102329	1.54756	1	121,	0
chr1	19401007	19401128	ENST00000375224.1	UBR4	-	0.00660693	1.61217	1	121,	0
chr1	19400999	19401120	ENST00000375267.2	UBR4	-	0.0102329	1.54756	1	121,	0
chr1	19401007	19401127	ENST00000429347.2	UBR4	-	0.00660693	1.61217	1	120,	0
chr3	63996230	63996351	ENST00000394431.2	PSMD6	-	0.000138038	2.41162	1	121,	0
chr3	63996230	63996350	ENST00000476464.1	PSMD6	-	0.000186209	2.37841	1	120,	0
chr3	63996229	63996349	ENST00000480205.1	PSMD6	-	0.000245471	2.34567	1	120,	0
chr3	63996224	63996344	ENST00000295901.4	PSMD6	-	0.000275423	2.36199	1	120,	0
chr3	63996230	63996351	ENST00000492933.1	PSMD6	-	0.000138038	2.41162	1	121,	0
chr3	63996230	63996350	ENST00000463139.1	PSMD6	-	0.000138038	2.41162	1	120,	0
chr3	63996229	63996350	ENST00000467853.1	PSMD6	-	0.000186209	2.37841	1	121,	0
chr8	42188436	42188856	ENST00000520810.1	IKBKB	+	0.0165959	0.64977	1	420,	0
chr8	42188911	42189204	ENST00000522147.1	IKBKB	+	0.00416869	0.535887	1	293,	0
chr8	42188894	42189194	ENST00000520201.1	IKBKB	+	0.00630957	0.548666	1	300,	0
chr8	42188437	42188828	ENST00000520655.1	IKBKB	+	0.017378	0.646624	1	391,	0
chr8	42188888	42189189	ENST00000518679.1	IKBKB	+	0.00758578	0.55594	1	301,	0
chr8	42188891	42189189	ENST00000522103.1	IKBKB	+	0.00758578	0.55594	1	298,	0
chr8	42188913	42189183	ENST00000379708.3	IKBKB	+	0.00645654	0.537375	1	270,	0
chr8	42188445	42188835	ENST00000520201.1	IKBKB	+	0.0245471	0.661127	1	390,	0
chr8	42188439	42188830	ENST00000518679.1	IKBKB	+	0.0229087	0.659754	1	391,	0
chr8	42188446	42188833	ENST00000522103.1	IKBKB	+	0.0245471	0.661127	1	387,	0
chr8	42188444	42188830	ENST00000519938.1	IKBKB	+	0.0204174	0.651122	1	386,	0
chr8	42188440	42188831	ENST00000342222.2	IKBKB	+	0.0229087	0.659754	1	391,	0
chr8	42188436	42188855	ENST00000379708.3	IKBKB	+	0.0194984	0.657927	1	419,	0
chr8	42188887	42189187	ENST00000520655.1	IKBKB	+	0.00676083	0.550953	1	300,	0
chr3	52257688	52258046	ENST00000494383.1	TLR9	-	0.000489779	0.624165	1	358,	0
chr3	52255096	52255306	ENST00000494383.1	TLR9	-	0.000616595	0.53924	1	210,	0
chr3	52257685	52258045	ENST00000597542.1	TLR9	-	0.00040738	0.620284	1	360,	0
chr3	52255095	52255306	ENST00000360658.2	TLR9	-	0.000707946	0.544876	1	211,	0
chr3	52257704	52258035	ENST00000360658.2	TLR9	-	0.000489779	0.613868	1	331,	0
